# Supplementary material for: Applicability and generalisability of the results of systematic reviews to public health practice and policy: a systematic review
Source: Trials. 2010 Feb 26;11:20. doi: 10.1186/1745-6215-11-20 (PMC2838881; doi:10.1186/1745-6215-11-20)
Supplement: Additional file 2 — Dataset. Data extracted from included reviews [file 1745-6215-11-20-S2.XLS]

## Sheet: dataset_1
Number	medical area	publication	Number of studies	Type of the review	RCTS	Quasi randomized trials	Non randomized trials	Observational study	Other	Sup-group analysis	Sup-group analysis stratified on center/country/setting	Sup-group analysis stratified on outcome	Sup-group analysis stratified on components of the intervention	Sup-group analysis stratified on characteristics of participants	Sup-group analysis stratified on other	Table synthesizing baseline data of particpant included inthe trials	Evaluation quality	Sequences generation	Allocation concealment	Subject blinded	Care provider blinded	Outcome assessor blinded	ITT	Score of quality for each trail	Quality reported globaly	Quality assessment included in the meta analysis	How quality assessment included in the meta analysis	Table, figure or paragraph reported for each study	Setting of recruitment	Number of participating centers	Countris where trial took place	method of recruitment	Duration of recruitment	Inclusions criteria	Exclusions criteria	Characteristics of participant	Age	Mean	SD	median	IQR	minimum and maximum values	Sex	Race	Socioeconomic status	Comorbidities	Associated treatments	Other	Duration of treatment
1	1	2	13	2	1					0						0	1	1			1	1	1	0	1	0		1	0	0	0	0	0	0	0	0													0
2	1	2	5	1				1		0						0	1		1					0	1	0		1	0	0	1	0	0	0	0	0													1
3	1	2	14	1	1					1		1	1			0	1		1					0	1	0		1	0	0	0	0	0	0	0	1	1	2				2							2
4	1	2	19	1				1		1		1	1			0	1							0	1	0		1	1	0	1	0	0	0	0	0													0
5	1	2	9	1	1					1			1			0	1	1	1	1	1			0	1	0		1	0	0	0	0	0	0	0	1	1	1					1						1
6	1	2	10	1	1					1		1				0	1	1	1	1	1		1	0	1	0		1	1	0	1	0	0	0	0	1							2						1
7	1	2	86	1	1					1		1	1			0	1	1	1	1	1			0	1	0		1	0	0	1	0	0	0	0	1													1
8	1	2	26	1	1		1			1		1				0	1		1					0	1	0		1	1	0	1	0	0	0	0	0													0
9	1	2	23	2	1			1		1		1				0	1		1					0	1	0		0
10	1	2	37	1	1					1		1				0	1		1	1	1			0	1	0		0
11	1	2	9	2	1					0						0	1		1					0	1	0		1	1	0	1	0	0	1	1	0													1
12	1	2	22	1	1					1		1	1			0	1	1	1	1	1			0	1	0		1	1	0	0	0	0	0	0	1	1	1					1						0
13	1	2	34	1	1					1		1				0	1	1	1	1	1	1	1	0	1	0		1	1	1	1	0	0	0	0	1	1	1					1						2
14	1	2	21	1	1	1				1		1				0	1	1	1					0	1	0		0
15	1	2	5	1	1					1		1				0	1		1					0	1	1	3	1	0	0	0	0	0	0	0	1	1					1							1
16	1	2	14	2	1											0	0							0				1	0	0	1	0	0	0	0	0													2
17	1	2	14	1	1					1			1			0	1	1	1	1	1	1		0	1	0		1	0	0	0	0	0	0	0	0													0
18	1	2	12	2	1					0						0	1		1					0	1	0		1	0	0	0	0	0	0	0	0													1
19	1	2	4	1	1			1		1		1				0	1	1	1	1	1		1	0	1	0		1	0	0	0	0	0	0	0	0													0
20	1	2	10	1	1					1		1				0	1		1	1	1			0	1	0		1	0	0	0	0	0	0	0	0													1
21	1	2	19	1	1	1			1	1			1			0	1	1	1	1	1	1	1	0	1	0		1	1	2	0	0	0	0	0	0													0
22	1	1	0	1	1					1		1	1			0	1	1	1	1	1	1	1	0	1	0
23	1	1	2	1	1					1		1				0	1	1	1	1	1	1		0	1	0		1	0	0	1	1	0	0	0	0													1
24	1	1	9	2	1		1		1	0						0	1		1					0	0	0		1	1	0	1	1	0	0	0	0													1
25	1	1	2	2	1		1			0						0	1		1					0	1	0		1	0	0	0	2	0	0	0	1	1					1							1
26	1	1	7	1	1			1	1	1		1	1			0	1		1					0	1	0		1	0	0	1	2	0	0	0	2							2						1
27	1	1	25	1	1					0						0	1		1					0	1	0		1	0	0	0	0	0	0	0	2	2	2											2
28	1	1	29	1	1					1		1				0	1	1	1	1	1		1	0	1	0		1	1	2	1	2	0	0	0	2	2	2					2						2
29	1	1	6	1	1					1		1	1			0	1		1	1	1			0	0	0		1	0	0	0	0	0	0	0	2	2					2							2
30	1	1	123	1	1					1			1			0	1							0	0	0		1	1	0	1	0	0	0	0	2	2	2				2	2						2
31	1	1	9	1	1					1	1	1			1	0	1						1	0	1	1	3	1	0	0	0	0	0	0	0	1	1	1					1						1
32	1	1	39	1	1					1			1	1	1	0	1	1	1	1	1		1	0	0	0		1	1	2	1	1	0	2	2	0													2
33	1	1	11	1	1					1			1			0	0							0	0	0		1	0	0	1	0	0	1	0	1	2	2					1						1
34	1	1	40	2	1		1			1			1	1		0	1							0	0	0		1	1	2	1	1	0	0	0	1	1	1					1						2
35	1	1	55	1	1		1			1			1			0	0							0	0	1	3	1	2	2	1	2	0	0	0	2	2	2					2						2
36	1	1	21	1	1		1			1			1			0	0							0	0	0		1	1	1	1	2	0	1	0	1	2	2					2						2
37	1	1	61	1			1			0						0	0							0	0	0		1	1	1	1	0	0	0	0	1	2	2					2						2
38	1	1	15	1	1					1			1			0	1							1		0		1	1	2	1	0	0	0	0	1	1	1					1						1
39	1	1	4	1	1	1			1	1			1			0	1							0	0	0		1	1	1	1	0	0	0	0	1	2	2					2						2
40	1	1	60	1	1		1	1		1		1	1			0	1							0	1	0		1	1	2	1	1	0	0	0	1	2	2					2	2					2
41	1	1	8	1	1					1		1				0	1		1		1			0	1	0		1	1	1	1	2	0	0	0	1	2	2					2						0
42	1	1	24	1	1		1			1		1				0	0							0	0	0		1	2	0	1	1	0	2	2	1	2					2							2
43	1	1	0	1	1		1			1	1	1	1	1		0	0							0	0	0
44	1	1	48	1	1					1	1		1	1	1	0	0							0	0	0		1	1	1	1	1	0	0	0	1	2	2				2	2						2
45	1	1	4	1	1		1			1		1	1			0	0							0	0	1	3	1	0	0	1	2	0	0	0	2	2					2	2						2
46	1	1	53	1			1			1					1	0	0							0	0	0		1	2	2	1	2	0	0	0	1	2	2					2						1
47	1	1	7	2	1	1			1	0						0	0							0	0	0		1	1	1	1	0	0	0	1	1	1	1					1	1					1
48	1	1	3	2	1	1		1	1	0						0	0							0	0	0		1	2	0	1	0	0	0	0	1	1	1					1						1
49	1	1	0	1	1			1	1	0						0	0							0	0	0
1	2	1	11	1	1	1	1			1	0	0	1	0	0	0	1	1	1	1	0	1	0	1		1	3	1	1	0	1	0	0	1	0	1							2						0
2	2	1	14	1	1					0						0	1	1	1	1	1	1	1	1		0		1	1	0	1	0	0	0	0	1							1						0
3	2	1	5	2	1	1	1			0						0	1					1	1	1		0		1	1	1	1	0	0	0	0	1	2					2							0
8	2	1	9	1						0						0	0							0		0		1	1	2	1	1	1	1	1	0													2
9	2	1	4	1	1					1	0	1	0	0	0	0	1	0	0	0	0		0	1		0		1	0	0	0	0	0	0	0	0													0
12	2	1	9	1	1	1	1	1		0						0	0							0	0	0		1	1	2	1	0	0	0	2	0													1
13	2	1	7	1	1					1	0	0	1	0	0	0	1							0	1	0		1	1	1	1	0	0	2	2	1							1						1
14	2	1	13	1						0						0	0							0	0	0		1	0	0	1	0	0	0	0	0													0
15	2	1	38	2	1					0						0	1	1	1	1	1	1	1	1		0		1	1	0	1	2	2	0	0	1	2					2							0
16	2	1	5	1	1	1				0						0	0							0	0	0		1	0	0	1	0	0	0	0	0													0
17	2	1	19	1	1					0						0	1							1		0		1	1	0	1	0	0	0	0	1	1	1					1	2					2
18	2	1	7	1						0						0	0							0	0	0		1	0	0	0	0	0	0	0	1	2				2		1						1
20	2	1	2	1	1					1	1	0	1	0	0	0	1	1	1	0	0	0	0	1		1	3	1	1	0	1	0	1	1	1	1	1	2	2	2			1						1
23	2	1	6	1	1					0						0	0							0	0	0		1	1	1	1	0	0	0	0	1	1	1					1	1	1				1
25	2	1	10	1	1					0						0	1	1	1	0	0	0	0	1		0		1	0	0	0	0	0	2	2	1	2					2	2						2
27	2	1	0	1	1	1				1	0	0	1	0	0	0	0							0	0	0
28	2	1	18	1	1					1	0	0	1	0	0	0	1	1	1	0	0	0	0	1		0		1	1	2	1	0	1	1	1	1													1
31	2	1	6	1	1					0						0	0							0	0	0		1	0	0	0	0	0	0	0	0													0
32	2	1	2	1	1					0						0	0							0	0	0		1	1	0	1	0	0	2	0	1	1					2	2						2
33	2	1	9	2	1					0						0	0							0	0	0		1	0	0	0	0	1	0	0	1	1			1			1						0
37	2	1	14	1						0						0	0							0	0	0		1	2	0	2	0	0	0	0	0													0
38	2	1	15	2	1					0						0												1	2	0	2	0	1	2	2	1	2					2	2						1
39	2	1	8	1	1					0						0	1	1	1	0	0	0	0	0	1	0		1	1	0	1	0	1	1	1	1	1	1	1										1
40	2	1	33	1	1					1	0	1	0	0	0	0	1	1	1	0	0	0	0	0	1	0		1	0	0	0	0	0	0	0	0													1
41	2	1	17	2	1					0						0	1	1	1	1	1	0	0	0	1	0		1	0	0	0	0	0	0	0	2		2		2			2						1
42	2	1	28	1	1					1	0	0	1	0	0	0	1	1	1	0	0	0	0	0	0	0		1	0	0	1	2	0	0	0	1	1	2		2		2	2						1
44	2	1	2	1	1					1	0	0	1	0	0	0	0	1	1	0	0	0	0	0	1	0		1	1	0	1	0	0	0	0	1	2	2											1
45	2	1	4	1	1					1	1	1	1	1	0	0	1	1	1	0	0	0	0	0	1	1	3	1	0	0	1	0	0	0	0	1							1						0
46	2	1	6	1	1					0						0	1	1	1	1	1	0	0	0	1	0		1	0	0	0	0	1	0	0	1	1			1			1						0
50	2	2	15	1	1					1	1	1	1	0	0	0	1	1	1	0	0	0	0	0	1	0		1	0	0	1	0	0	1	1	0													1
64	2	2	19	1	1					1	0	1	0	0	0	0	1	1	1	0	0	0	0	1		0		1	1	0	1	0	0	1	0	1							1						1
71	2	2	18	1	1					1	0	1	1	0	0	0	1	1	1	0	0	0	0	0	1	0		1	0	0	1	0	1	0	0	1	1	1					1	1					1
78	2	2	37	2	1					0						0	1	1	1	0	0	0	0	0	1	0		0
79	2	2	20	1	1	1				1	0	0	1	1	0	0	1	1	1	0	0	0	0	0	1	0		1	1	0	1	0	1	0	0	1							1	1					1
112	2	2	12	1	1					1	0	0	1	0	0	0	1	1	1	0	0	0	0	0	1	0		1	1	0	1	0	0	0	0	1	1	1					1	1					1
117	2	2	40	1	1	1				1	0	1	1	0	0	0	1	1	1	0	0	0	0	0	1	0		1	0	0	1	0	0	0	0	0													1
121	2	2	194	1	1			1		1	0	1	1	0	0	0	1	1	1	0	0	0	0	0	1	0		0
132	2	2	14	1	1					0						0	1	1	1	0	0	0	0	0	1	0		1	0	0	1	0	1	0	0	1	1	2		2		2	1						0
152	2	2	33	2	1					0						0	1	1	1	0	0	0	0	0	1	0		1	0	0	1	0	0	0	0	1	1	1						1					1
160	2	2	18	1	1					1	0	1	1	0	0	0	1	1	1	0	0	0	0	0	1	1	3	1	0	0	0	0	0	0	0	0													1
233	2	2	10	1	1					1	0	1	0	0	0	0	1	1	1	0	0	0	0	0	1	0		1	1	0	1	0	0	0	0	1							1						0
238	2	2	10	1	1					1	0	1	1	0	0	0	1	1	1	0	0	0	0	0	1	0		1	0	0	1	0	0	0	0	0													1
239	2	2	14	2	1																							0
240	2	2	16	1	1	1				1	0	0	1	1	0	0	1	1	1	0	0	0	0	0	1	0		1	0	0	0	0	0	0	0	1	1					1	1	1					0
141	2	2	33	1	1					0						0	1		1					0	1	0		0
244	2	2	24	1	1					1	0	1	1	0	0	0	1	1	1	0	0	0	0	0	1	0		1	0	0	0	0	0	0	0	0													1
276	2	2	34	1	1					1	0	1	0	0	0	0	1	1	1	1	1	0	0	0	1	0		1	1	0	1	0	1	0	0	1	2					2	2						0
296	2	2	38	1	1					1	0	1	1	0	0	0	1	1	1	0	0	0	1	0	0	0		1	0	0	1	0	0	0	0	0													0
297	2	2	27	2	1																							1	0	0	1	0	0	0	0	1	1	1					1						0
[truncated: 13 more columns]
